# Supplementary material for: Prophage-encoded methyltransferase drives adaptation of community-acquired methicillin-resistant Staphylococcus aureus
Source: J Clin Invest. 2025 Jul 22;135(18):e177872. doi: 10.1172/JCI177872 (PMC12435837; doi:10.1172/JCI177872)
Supplement: Supporting data values [file jci-135-177872-s059.xlsx]

## Sheet: Fig 1D
mΦ11	mΦ11Δ32-43	mΦ11Δ32-64	mΦ11Δ44-57		mΦ11	mΦ11Δ32-43	mΦ11Δ32-64	mΦ11Δ44-57		mΦ11	mΦ11Δ32-43	mΦ11Δ32-64	mΦ11Δ44-57
24h	24h	24h	24h		48h	48h	48h	48h		72h	72h	72h	72h
34.736	26.481	7.964	21.888		37.099	51.221	26.416	17.714		39.117	27.269	0	18.903
36.065	39.543	3.33	25.874		36.055	93.983	28.946	26.216		38.834	44.97	6.642	31.426
10.542	67.35	4.281	0		11.522	20.384	0	2.019		11.015	57.921	20.608	3.265
21.366	82.096	3.301	7.582		28.391	64.827	0	9.196		6.188	81.613	19.148	12.823
7.253	15.837	9.196	30.955		8.356	25.799	17.881	20.034		14.096	30.103	0	25.783
12.903	17.603	15.236	14.047		19.354	29.189	19.159	23.563		37.185	40.348	0	35.923
28.5	26.351	9.059	13.196		36.661	35.293	13.623	13.89		25.367	40.961	17.147	17.458
23.163	31.877	3.849	10.162		24.729	27.316	10.236	0		27.511	30.832	16.174	0
24.298	36.068	0	30.04		34.85		6.624	10.094		22.723		10.601	15.569
24.684	18.709	6.35	21.052		21.618		3.054	13.972		23.654		9.955	15.688
27.113	27.18	10.363	6.985		23.764	39.33	1.958	23.586		25.508	32.766	41.084	0
15.879	38.296	10.106	0		26.627	61.337	9.821	31.142		38.805	49.472	24.224	6.083
24.472	39.164	14.29	3.85		39.953	44.094	19.584	24.727		50.74	28.392	0	9.906
23.45	26.039	24.667	8.155		23.204	56.002	16.548	29.455		34.373	36.47	8.946	16.427
43.947	39.108	13.399	21.513		27.569	41.429	3.755	0		40.537	39.179	26.466	29.663
22.908	27.53	3.498	24.328		28.085	38.433	10.206	1.766		29.68	28.156	12.071	25.719
27.399	26.641	11.921	15.983		23.711	41.034	25.599	0		26.586	28.938	56.31	19.131
25.671	26.27	4.389	16.847		30.396	30.893	14.937	20.861		25.342	30.826	14.269	18.092
26.237		16.95	23.165		37.117		41.036	19.003		29.759			0
25.002		45.782	6.148		31.17		12.311	20.709		20.658			28.399
data = abscess area mm2
blank rows = spaces between independent replicate experiment data

## Sheet: Fig 2A
Φ11	mΦ11	mΦ11ΔpamA		Φ11	mΦ11	mΦ11ΔpamA		Φ11	mΦ11	mΦ11ΔpamA
24h	24h	24h		48h	48h	48h		72h	72h	72h
29.58	33.308	21.786		35.749	27.857	17.025		24.821	37.928	27.877
30.399	12.119	20.717		37.74	21.767	17.189		27.46	21.968	26.378
16.103	68.672	29.293		18.765	49.694	18.34		16.215	71.082	18.433
15.261	74.976	23.27		24.107	48.356	17.504		18.29	61.973	18.29
14.726	60.996	36.529		21.78	115.901	26.334		30.457	112.332	29.071
21.571	54.149	17.01		27.506	68.007	18.355		33.185	67.764	22.008
11.468	33.106	39.528		12.34	28.97	29.407		14.48	31.357	22.846
18.735	5.952	49.097		12.455	0	46.203		14.53	0	45.463
25.967	101.116	42.288		19.318	93.662	40.301		20.832	83.217	39.486
21.835	114.83	49.455		26.551	128.409	21.748		18.77	123.384	36.687
3.823	25.516	14.407		11.021	26.561	8.217		10.07	22.514	5.903
10.071	56.234	25.253		24.044	99.199	26.686		13.327	95.219	41.143
34.487	33.808	28.917		26.655	27.342	18.222		61.255	50.044	51.969
49.319	27.097	34.923		43.512	25.765	35.514		52.975	37.828	50.502
0	29.247	35.784		45.182	25.142	21.601		20.565	29.576	27.762
38.197	35.68	36.724		50.622	44.959	22.024		67.951	35.924	30.091
7.604	25.637	25.404		26.564	38.115	18.126		26.42	41.75	19.217
8.472	50.018	50.088		12.629	44.353	63.409		25.361	43.051	54.427
15.814	21.719	8.13		26.332	33.952	9.957		30.866	30.212	9.045
46.516	46.033	22.765		70.211	56.324	11.669		79.454	46.091	14.83
7.319	123.626	0		16.487	45.267	0		23.683	49.933	0
35.771	53.14	5.342		29.425	115.457	6.555		18.263	120.183	17.965
10.733	53.78	45.607		10.516	109.607	53.128		13.294	118.239	65.881
0	83.386	45.061		16.661	80.838	82.686		21.493	80.548	74.46
52.786	42.346	17.097		52.995	96.291	37.506		46.091	122.188	40.131
13.133	91.606	20.08		16.675	80.12	32.393		38.006	91.628	22.807
49.366	111.199	10.488		39.779	160.721	11.955		61.869	155.206	10.739
23.506	82.707	39.108		22.912	66.515	40.88		35.148	74.159	45.935
55.944	128.013	13.382		43.359		21.247		52.824		22.124
27.552	65.934	32.374		34.828		50.251		29.947		43.515
0	35.065	92.156		11.352	65.611	77.412		13.754	49.906	52.03
29.966	93.809	36.994		23.444	96.411	30.834		17.253	98.513	37.424
17.633	42.068	59.252		20.967	37.608	36.386		20	51.619	30.525
28.54	45.523	70.355		26.468	58.514	59.386		23.409	63.502	71.012
9.091	36.761	30.633		27.438	40.069	6.512		23.141	42.675	10.291
13.11	54.147	31.585		18.36	53.858	17.186		20.313	50.917	16.28
23.896	62.129	31.89		17.889	82.576	22.675		24.832	93.623	37.287
17.01	24.506	42.025		30.85	30.737	44.311		18.586	31.153	22.787
18.004	48.696	12.462		19.448	62.984	17.433		14.058	48.803	12.803
28.136	71.629	20.776		22.147	108.539	38.179		13.038	87.073	30.546
21.975	27.113	14.922		30.347	23.764	19.813		20.276	25.508	35.552
42.616	15.879	19.278		38.898	26.627	22.455		33.382	38.805	24.26
12.865	24.472	12.243		19.02	39.953	23.356		29.259	50.74	27.901
16.721	23.45	16.363		24.701	23.204	15.76		16.719	34.373	22.225
13.168	43.947	3.497		6.556	27.569	8.016		0	40.537	10.076
6.897	22.908	31.075		5.565	28.085	18.367		0	29.68	22.669
0	27.399	0		4.49	23.711	22.064		13.296	26.586	25.591
4.187	25.671	8.637		0	30.396	18.355		0	25.342	21.406
24.339	26.237	23.668		21.925	37.117	6.369		0	29.759	5.57
5.542	25.002	15.462		0	31.17	16.596		0	20.658	16.051
data = abscess area mm2
blank rows = spaces between independent replicate experiment data

## Sheet: Fig 2B
Φ11	mΦ11	mΦ11ΔpamA
811000000	963000000	265000000
2350000000	795000000	795000000
750000000	707000000	1540000000
4320000000	817000000	526000000
1290000000	1440000000	306000000
1130000000	3940000000	525000000
1450000000	5290000000	3750000000
2860000000	2630000000	3670000000
2800000000	1970000000	1500000000
4170000000	1900000000	1380000000
1460000000	500000000	424000000
132000000	4380000000	2920000000
1530000000	3870000000	852000000
137000000	924000000	219000000
755000000	3310000000	2040000000
2500000000	3600000000	2880000000
1270000000	4240000000	1550000000
144000000	2920000000	4120000000
527000000	2610000000	4700000000
341000000	628000000	35100000
112000000	1780000000	694000000
158000000	3130000000	10600000000
205000000	1090000000	1600000000
212000000	1520000000	100000000
293000000	1440000000	807000000
360000000	44000000	204000000
22400000	16600000	78400000
1900000	329000000	122000000
165000	45600000	190000000
32900000	47600000	142000000
CFU/gm at sacrifice, 72h post-infection
blank rows = spaces between independent replicate experiment data

## Sheet: Fig 2C
mΦ11::EV	mΦ11ΔpamA::EV	mΦ11ΔpamA::pamA		mΦ11::EV	mΦ11ΔpamA::EV	mΦ11ΔpamA::pamA		mΦ11::EV	mΦ11ΔpamA::EV	mΦ11ΔpamA::pamA
24h	24h	24h		48h	48h	48h		72h	72h	72h
8.926	14.462	19.079		20.351	13.032	19.565		7.533	11.997	27.658
24.633	19.885	32.564		26.051	19.154	23.49		0	9.118	34.364
30.102	12.759	17.738		18.328	0	22.444		9.587	18.52	30.113
21.689	15.17	34.551		5.259	3.895	21.993		0	10.625	23.088
17.021	20.526	28.729		24.547	12.925	29.927		18.39	0	7.479
26.695	17.59	25.932		7.629	19.705	18.305		12.243	6.31	26.553
13.932	18.814	14.418		24.492	13.407	10.63		17.17	19.561	36.202
19.791	0	12.136		20.485	16.185	25.842		39.41	21.076	23.149
16.364	14.739	32.417		6.778	17.531	15.052		26.557	25.106	11.229
26.695	9.46	13.076		25.342	2.824	17.182		29.672	12.849	16.748
32.46	15.582	21.857		32.627	17.353	9.086		38.21	14.857	34.076
59.941	18.67	33.756		73.573	28.328	0		69.816	16.793	35.421
32.162	14.868	30.591		35.525	25.612	23.457		49.296	21.138	44.459
28.187	17.221	32.111		31.394	19.138	51.547		37.713	18.392	36.997
17.814	14.154	20.991		31.971	11.655	34.047		27.028	15.714	10.699
17.712	2.02	12.547		38.3	11.921	20.496		45.773	14.238	24.539
68.111	12.589	23.574		40.441	15.435	32.857		40.019	9.318	28.751
37.533	13.63	26.442		22.535	11.886	36.987		18.432	20.672	31.355
26.925	10.46	22.775		44.449	6.034	38.065		43.059	7.872	10.456
24.243	15.854	35.296		31.733	0	27.901		26.933	0	0
31.937	14.378	26.296		23.837	14.817	10.858		25.201	16.162	7.219
35.353	18.3	20.999		33.199	17.609	20.309		33.586	7.393	10.734
7.793	14.882	22.944		4.484	22.761	17.621		0	18.57	26.312
13.89	13.278	26.254		5.676	11.4	34.111		0	6.063	27.203
7.525	14.806	17.463		0	17.105	42.604		9.242	21.101	3.672
8.755	7.819	25.57		11.721	4.497	38.335		13.985	2.875	4.917
95.173	12.841	13.802		74.758	18.809	7.117		48.849	22.485	22.382
42.499	11.8	6.862		50.025	15.637	9.695		31.535	19.939	21.363
47.405	0	29.21		45.743	0			48.872	0
43.666	15.184	28.498		33.652	0			15.194	0
48.898	22.747	68.479		42.246	16.303	43.331		37.706	24.018	80.434
68.264	23.479	52.072		54.911	35.142	54.064		46.919	27.591	54.741
75.815	40.762	53.807		61.087	46.759	46.888		78.838	38.678	55.858
55.01	28.818	64.052		51.306	47.208	50.738		82.752	45.182	39.125
58.733	22.616	56.668		41.427	22.859	50.564		43.624	21.987	34.75
79.234	28.469	48.746		67.647	21.873	54.134		75	24.255	57.347
data = abscess area mm2
blank rows = spaces between independent replicate experiment data

## Sheet: Fig 2D
mΦ11::EV	mΦ11ΔpamA::EV	mΦ11ΔpamA::pamA
1500	230000	58000000
800000	13000000	18000000
2000000	4000000	1200000
90000	1200000000	31000000
110000000	6000000	5000000
36000000	15000000	9000000
13000000	13000000	260000
13000000	100000000	5100000
180000000	50000000	3700000
8000000	700000	8000
0	500000	9000000
200000	3400000	2000000
70000000	8000000	2500000
21000000	160000
1500000	400000	1100000
3000	160000	8700000
15000	90000	450000
20000000	23000000	9000000
1400000	260000
24000000	121000000	51000000
91000000	39000000	40000000
75000000	35000000	26000000
CFU/abscess at sacrifice, 72h post-infection
blank rows = spaces between independent replicate experiment data

## Sheet: Fig 3A
EV	pamA		EV	pamA		EV	pamA
24h	24h		48h	48h		72h	72h
10.724	23.397		21.986	31.109		23.986	26.385
6.436	53.557		27.428	93.761		29.127	63.705
8.185	18.095		16.746	65.31		19.026	23.073
0	37.736		6.224	65.736		8.66	42.984
4.504	16.898		11.246	54.638		15.577	39.77
10.42	8.985		16.594	55.127		20.252	22.138
24.331	15.404		41.713	64.939		9.175	13.719
11.237	19.655		21.211	49.558		12.394	19.339
35.211	13.222		18.389	44.203		22.607	29.562
18.679	13.606		18.917	39.178		23.902	27.105
10.928	28.458		13.599	34.848		10.838	51.331
36.298	58.122		16.066	46.927		8.874	41.11
24.126	24.527		35.364	22.331		17.569	13.899
23.694	19.37		15.97	31.693		17.483	10.347
21.067	15.095		40.485	56.741		43.695	48.803
26.134	36.227		48.384	20.141		48.013	36.743
9.157	41.134		0	28.434		0	32.317
4.679	35.696		9.523	36.978		0	23.692
12.979	16.57		10.434	0		35.542	0
23.325	7.382		21.306	31.552		29.525	35.559
5.687	18.807		13.288	15.345		8.951	18.124
26.362	28.597		38.587	31.284		30.939	25.945
21.5	38.175		30.734	23.816		39.036	24.754
44.157	22.339		30.229	24.878		36.007	31.846
14.588	38.208		12.594	36.526		13.465	45.473
16.117	43.571		14.22	57.572		17.425	54.669
49.651	29.834		47.663	35.048		64.202	34.785
21.581	13.932		27.24	37.511		28.644	25.228
10.98	47.738		9.039	41.641		14.062	42.6
9.25	40.194		14.408	36.14		10.846	43.684
9.434	28.292		21.639	42.009		12.953	34.572
13.409	29.271		18.184	40.448		16.005	38.461
10.585	33.287		16.776	43.159		8.43	36.726
9.221	29.217		15.265	26.589		12.857	17.195
10.538	22.194		5.565	25.908		8.706	37.433
0	28.483		0	28.03		0	28.101
21.029	32.928		33.082	47.973		13.293	23.841
0	38		0	48.211		0	51.326
17.345	6.97		22.639	13.251		23.67	30.227
6.176	10.795		0	11.664		0	30.528
14.815	25.234		25.13	48.645		25.161	33.456
15.193	35.658		21.982	37.797		34.144	51.3
6.408	28.584		18.438	51.514		21.193	46.063
13.933	26.314		21.953	32.637		25.168	29.006
8.709	10.061		11.517	17.267		18.746	10.543
20.719	12.353		27.571	13.969		28.318	21.024
16.268	37.906		11.178	45.281		14.136	30.038
11.304	18.039		7.836	16.998		14.19	21.827
13.647	6.204		14.571	6.1		17.508	0
11.8	28.826		16.126	22.502		12.661	47.37
data = abscess area mm2
blank rows = spaces between independent replicate experiment data

## Sheet: Fig 3B
EV	pamA
438000000	382000000
256000000	429000000
211000000	299000000
4380000	959000000
10700000	290000000
487000000	178000000
28100000	22000000
203000000	65800000
250000000	417000000
292000000	146000000
138000000	659000000
28400000	741000000
484000000	74400000
280000000	43500000
667000000	290000000
758000000	247000000
18600000	121000000
29300000	341000000
1520000000	4440000
110000000	179000000
184000000	168000000
579000000	92700000
193000000	880000000
507000000	198000000
186000000	699000000
CFU/gm at sacrifice, 72h post-infection
blank rows = spaces between independent replicate experiment data

## Sheet: Fig 3C
	EV	pamA
Mild	8	2
Moderate	4	5
Severe	3	8

## Sheet: Fig 3E
EV	pamA		EV	pamA		EV	pamA		EV	pamA		EV	pamA		EV	pamA
IL-1β	IL-1β		IL-6	IL-6		TNF-⍺	TNF-⍺		G-CSF	G-CSF		CXCL1	CXCL1		VEGF	VEGF
829.966	599.792		281.185	428.991		35.0983	49.4986		6500.21	5671.37		872.565	759.266		101.41	179.26
15.1398	425.132		86.9077	232.155		3.70775	62.981		95.9298	7386.14		92.7307	778.119		5.1395	192.676
16.9993	2203.44		90.8059	425.715		1.51683	86.7835		0	15846.5		77.4635	2107.47		0	355.21
1419.13	357.565		271.935	109.558		33.5597	29.7679		7630.76	2014.77		1142.49	398.265		152.911	64.4653
588.508	1610.25		82.715	375.959		17.8072	68.4554		3021.43	6967.38		330.385	1119.98		79.3688	118.156
968.563	312.486		278.36	97.7334		47.2421	19.9678		8636.78	1424.64		653.332	301.548		325.092	67.4525
22.9235	586.04		49.2817	185.113		5.96566	20.5978		55.1819	3842.9		36.1412	428.881		28.8319	80.8978
396.983	1362.83		151.439	409.323		34.8437	40.2965		6548.06	9406.04		714.218	1207.65		182.654	152.995
10.2815	711.081		56.8464	237.343		0	28.7681		102.784	9876.57		53.2756	1175.94		10.4026	156.042
1021.73	408.595			172.441		29.4965	33.732		11689.2	12131.2		650.662	954.398		221.288	209.096
323.76	325.169		0	57.4246		31.7297	32.169		7644.66	3731.02		668.454	273.91		0	94.3822
231.324	1268.25		68.3193	173.499		31.2881	54.3386		5344.46	9004.72		632.859	700.451		104.625	178.921
1985.76	1325.2		101.871	354.159		65.0942	60.2876		16954.1	12434.6		2164.72	1166.57		511.638	379.444
356.157	944.193		110.106	424.203		22.039	73.984		3470.1	14249		569.531	1181.97		111.561	312.056
1320.78	480.025		508.902	201.919		50.4649	44.791		12391.8	10233.5		2032.62	861.702		203.391	227.094
35.4165	436.744		68.3193	256.995		4.51082	54.3386		57.2383	18415.2		62.6883	1380.57		16.3982	399.913
14.022	1753.54		37.1313	621.036		2.33943	65.9061		487.909	14455.3		70.1151	2806.82		13.2834	441.665
24.0306	2328.3		48.9888	673.524		2.82517	71.5002		634.472	15465.7		133.772	2380.36		8.23137	531.99
360.381	617.431		75.1227	130.221		20.1787	30.844		1213.36	1655.5		368.423	801.623		41.8548	131.598
733.037	333.974		99.39	120.74		25.2026	17.1386		3731.44	1242.16		876.556	574.892		136.417	76.9891
16.256	1054.88		48.9888	233.972		5.96566	79.3199		117.369	7273.97		64.287	926.669		21.6339	264.373
25.505	622.725		58.8676	117.203		0	46.7861		12.7019	6102.36		58.9418	663.117		8.9905	352.846
	4019.33			313.436			138.541			12545.7			3217.51			457.847
	241.22			152.774			15.0657			937.445			496.738			88.4499
data = pg/mL of abscess homoginate at 72h post-infection

## Sheet: Fig 4C
EV	pamA	pamAP65T		EV	pamA	pamAP65T		EV	pamA	pamAP65T
24h	24h	24h		48h	48h	48h		72h	72h	72h
19.869	19.789	29.864		11.685	19.513	35.88		19.367	14.914	23.157
39.35	33.714	17.599		7.268	34.187	35.486		38.03	51.737	24.453
16.241	33.306	17.075		24.18	20.815	17.29		17.641	26.964	20.168
10.775	32.68	12.354		30.624	31.926	8.389		5.131	23.979	9.641
3.659	51.265	15.878		18.396	51.971	21.24		11.579	52.188	25.96
15.316	17.415	25.612		16.437	20.962	16.429		18.345	16.739	17.86
21.388	43.095	16.531		43.252	40.538	14.885		18.514	45.689	13.225
19.956	22.497	12.231		7.921	36.33	20.572		17.506	26.537	13.721
24.221	33.02	48.279		21.715	28.656	57.216		48.274	22.581	43.755
16.379	43.068	12.449		20.371	20.031	16.488		9.857	11.852	6.05
11.579	32.823	14.597		20.259	58.025	22.141		17.094	42.431	11.9
10.308	36.899	29.353		23.486	42.74	24.344		20.624	24.145	16.909
22.993	42.248	40.429		17.477	51.392	39.37		17.78	35.91	36.906
4.048	34.752	16.864		5.733	31.463	24.688		0	21.171	19.229
17.075	17.482	22.991		27.713	3.816	20.708		22.884	5.455	24.232
13.08	32.84	18.999		21.431	24.19	10.771		13.423	23.098	10.838
15.291	53.647	6.034		18.672	40.238	0		10.365	34.053	2.874
9.657	46.078	2.984		17.114	27.023	19.021		9.91	19.995	0
9.304	66.353	29.665		11.484	42.856	30.532		7.746	54.543	31.464
6.489	49.728	3.718		4.753	34.855	9.198		0	21.087	5.621
data = abscess area mm2
blank rows = spaces between independent replicate experiment data

[truncated: 27 more sheets: Fig 4D, Fig 5A, Fig 5B, Fig 6A, Fig 6C, Fig 6F, Fig 7A, Fig 7B, Fib 7C, Fig 7D, Fig 7G, Fig S1A, Fig S1C, Fig S1D, Fig S1F, Fig S2, Fig S3B, Fig S4A, Fig S4B, Fig S5A …]
